# Supplementary material for: Document vectorization method using network information of words
Source: PLoS One. 2019 Jul 18;14(7):e0219389. doi: 10.1371/journal.pone.0219389 (PMC6638850; doi:10.1371/journal.pone.0219389)
Supplement: S1 Dataset — (ZIP) [file pone.0219389.s001.zip]

Archive with 14 entries (14 files):
- Jacksonville_shooting2.txt
- Jacksonville_shooting3.txt
- kevin_durant1.txt
- kevin_durant2.txt
- kevin_durant3.txt
- kevin_durant4.txt
- serena_williams1.txt
- serena_williams2.txt
- serena_williams3.txt
- serena_williams4.txt
- apple_iphone1.txt
- apple_iphone2.txt
- apple_iphone3.txt
- Jacksonville_shooting1.txt
