# Supplementary material for: Document vectorization method using network information of words
Source: PLoS One. 2019 Jul 18;14(7):e0219389. doi: 10.1371/journal.pone.0219389 (PMC6638850; doi:10.1371/journal.pone.0219389)
Supplement: S1 Dataset — (ZIP) [file pone.0219389.s001.zip › kevin_durant4.txt]

Well before he won two NBA championships, collected two Finals MVP’s and become one of the league’s most consistent scorers, Kevin Durant molded his identity at Seat Pleasant Activities Center.

Then, Durant sought refuge from the drugs and crime that permeated his hometown in Prince George County, Md. Durant fell in love with basketball. And Taras Brown, who oversaw the facility, molded Durant’s foundation that eventually helped him become one of the NBA’s most accomplished scorers of his generation.

“At an early age, I started to realize how much this will alter and change my life,” Durant said. “I had so many people that made sure I was focused, determined and disciplined with the task at hand. I wanted other kids to have the same type of every-day discipline.”
For that reason, Durant will have a busy day on Wednesday. The Warriors (33-14) will hold an evening practice in preparation for Thursday’s game against the Washington Wizards (20-26). After that, Durant will visit The Durant Center, a new facility that will offer an inaugural class of 69 local students various academic, financial and social-emotional resources to aid college and career development. Durant also invested $10 million over 10 years to College Track, which funds college scholarships and tutoring for students in Prince George County. Durant’s charity foundation has collaborated with College Track and Prince George’s County Public Schools. Durant has also donated nearly $60,000 for new basketball courts at Seat Pleasant Rec Center.

No wonder Warriors guard and local childhood friend Quinn Cook said that local residents view Durant “as a super hero.”

“He’s a super hero and he’s genuine,” Cook said. “It’s not like it’s because he’s Kevin Durant. He does it because he’s one of those kids and a lot of his family and friends are still in the community.”

To give back to the community, Durant invited 60 students from his hometown last season to join the Warriors to tour the National Museum of African American History and Culture. The Warriors made that trip instead of the customary White House visit most professional sports teams make to celebrate their championship season. President Donald Trump rescinded an invitation after the Warriors strongly suggested it would skip because of Trump’s divisive rhetoric.

Both sides kept their stance for the Warriors’ 2018 NBA championship. This year, Durant will be part of a speaking panel along with Durant Center student Stephan Smith, College Track alumnus Marcus Simpson, Prince George’s County Public Schools Interim CEO Dr. Monica Goldso and Prince George County Executive Angela Alsobrooks, College Track site director Dr. Jane Spence will moderate the event.
“I had coaches and teachers that believed I could be something special. That’s where it starts,” Durant said. “Just older folks that believe and trust in your potential, whether it’s coaches, teachers or guidance counselors. You need someone with more experience who believe in you.”

Durant hesitated to single out all the coaches and teachers that became instrumental during his childhood. But Durant strongly credited Brown, who often told him that “hard work beats talent when talent fails to work hard.”

“He taught me how to play basketball and taught me the lessons that basketball teaches us with life,” Durnat said of Brown. “He taught me about the street smarts on where I grew up. He walked the streets before I did. He helped me navigate as a ball player in the neighborhood. I needed that guidance.”

After benefiting from that guidance, Durant wants to use his resources to offer his own guidance.

“At an early age, I knew I loved basketball. I know what it feels like to know what you’re going to do in life in the NBA. A lot of kids don’t have that opportunity,” Durant said. “ I just want to help spark the flame I have as best as I can. So they can think about what they want to do. That’ll get he ball rolling.”
