# Supplementary material for: Document vectorization method using network information of words
Source: PLoS One. 2019 Jul 18;14(7):e0219389. doi: 10.1371/journal.pone.0219389 (PMC6638850; doi:10.1371/journal.pone.0219389)
Supplement: S1 Dataset — (ZIP) [file pone.0219389.s001.zip › serena_williams3.txt]

Serena Williams was one point — just one — from quite a comeback victory in the Australian Open quarterfinals when she turned her left ankle.

Everything unraveled from there.

In a startling reversal and result, Williams wasted four match points along the way to dropping the last six games of a 6-4, 4-6, 7-5 loss to No. 7 seed Karolina Pliskova of the Czech Republic at Melbourne Park on Wednesday.

“I was almost in the locker room,” Pliskova told the Rod Laver Arena crowd, “but now I’m standing here as the winner.”

So instead of Williams moving closer to an eighth championship at the Australian Open and record-tying 24th Grand Slam title overall, it is Pliskova who will continue her pursuit of her first major trophy.
In the semifinals, Pliskova will face No. 4-seeded Naomi Osaka, who advanced by beating No. 6 Elina Svitolina 6-4, 6-1 earlier Wednesday. The other women’s semifinal will be two-time Wimbledon champion Petra Kvitova against unseeded American Danielle Collins.

In the men’s quarterfinals Wednesday, 2016 Wimbledon runner-up Milos Raonic met No. 28 Lucas Pouille, before 14-time major champion Novak Djokovic was scheduled to face 2014 U.S. Open finalist Kei Nishikori.

Williams’ surprising departure scuttled what would have been a much-anticipated rematch against Osaka, who beat her in the chaotic U.S. Open final last September.

This defeat is the earliest in Australia for Williams since a fourth-round loss to Ana Ivanovic in 2014. Since then, she had won the tournament in 2015, lost in the final in 2016, and won again in 2017 while pregnant, before missing last year’s edition a few months after the birth of her daughter.
The 37-year-old American’s match against Pliskova was played under a stifling sun, with the temperature around 80 degrees (25 Celsius), and Williams — coming off an intense three-set victory over No. 1 Simona Halep in the fourth round — often stepped into the patches of shade behind each baseline.
She did not start well, not well at all. Her mistakes were mounting and deficit was growing.

In the first set alone, Williams made more than twice as many unforced errors as her opponent, 11-5, a pattern that would continue throughout. By the end, the margin was 37-15.
Looking increasingly frustrated, Williams would yell at herself after mistakes or gesture as if to say, “That’s NOT how I should be hitting the ball!” Add it all up, and Pliskova led by a set and a break at 3-2 in the second.

Only then did Williams seem to get going. From there, she immediately earned her first break point of the match and converted it to get to 3-all, beginning a run in which she claimed nine of 11 games.

“I was a little bit too passive,” Pliskova said about that section of the match. “Obviously mentally down.”

And then it all changed. Serving for the victory at 5-1, 40-30, Williams was called for a foot fault — reminiscent of an infamous such ruling at the U.S. Open a decade ago. During the ensuing point Wednesday, Williams twisted her left ankle and dumped a forehand into the net.
