# Supplementary material for: Document vectorization method using network information of words
Source: PLoS One. 2019 Jul 18;14(7):e0219389. doi: 10.1371/journal.pone.0219389 (PMC6638850; doi:10.1371/journal.pone.0219389)
Supplement: S1 Dataset — (ZIP) [file pone.0219389.s001.zip › serena_williams4.txt]

Serena Williams was one point from victory, one serve from setting up a semifinal rematch against 2018 US Open champion Naomi Osaka. The crowd inside Rod Laver Arena was beginning to thin, as Williams came back from a set and a break down against No. 7 Karolina Pliskova to take a seemingly insurmountable 5-1 lead in the third set. One point and the match was over.

Except it wasn't.

Serving for the match, Williams was called for a foot fault. On her second serve, she ended a seven-shot rally by rolling her ankle and hitting a forehand into the net, pushing the game to deuce. She double-faulted on her next serve and then lost the game on a backhand unforced error. After suffering tough losses in the finals at Wimbledon and the US Open, it seemed improbable Williams would squander another opportunity to capture a record-tying 24th Grand Slam title. Surely, she would settle.
But for the rest of the match, Williams seemed stunned, out of step and unable to recalibrate her game. Once Pliskova realized she had Williams on her heels, she pounced. "I was pushing her. I was more aggressive," Pliskova said after her 6-4, 4-6, 7-5 win. "This is not happening often, maybe once in life. I went for it. I got a chance and I pushed her in the end."

Unbelievably, Williams lost her last 11 points on serve, while Pliskova, a former world No. 1, saved three more match points and won the next five games and the match to earn a spot in the Australian Open semifinals for the first time in her career.

Depending on the angle from which it's viewed, this match will be remembered as either one of the greatest comebacks in Aussie Open history or one of the biggest collapses of Williams' career. In reality, it was both.

"I think it's the best comeback so far in my life," Pliskova said, making a case for the former. "The biggest win against [Serena] is that I believed I could win. That was the victory for me today."

But let's back up for a moment. To the foot fault. On match point. As the words left the line judge's mouth, the crowd gasped, readying for Williams' reaction. In that moment, was Williams thinking about the infamous US Open incident of 2009, when she was called for a foot fault on her second serve, giving Kim Clijsters double match point? Or her loss against Pliskova in the 2016 US Open semis, when Williams double-faulted on match point? Or maybe she was drawing on a more recent memory, recalling last year's US Open final against Naomi Osaka, when Williams was called for a coaching violation, the first penalty in a string of violations that cost her a point, a game and, arguably, the championship.

Not one to let the public in to her innermost thoughts, it's unlikely Williams will ever discuss what was going through her mind after Wednesday's foot-fault call. It's hard to imagine she wasn't thinking about the improbability of it all. But then again, maybe she remembered she was serving at 5-1 and in possession of the most lethal serve in the game and simply dropped her guard.

Whatever was happening internally, Williams, 37, did not react or question the call. She simply motioned for another ball and continued the match. Outwardly, she kept her cool. But inwardly, she began to unravel.
